# Supplementary material for: Transcriptomic and Meat Quality Differences in Longissimus Dorsi Muscle of Surgically Castrated Three-Year-Old Kazakh Horses
Source: Biology (Basel). 2026 Jun 18;15(12):959. doi: 10.3390/biology15120959 (PMC13296105; doi:10.3390/biology15120959)
Supplement: Supplementary file 1 [file biology-15-00959-s001.zip]

Archive with 1 entries (1 files):
- biology-4368966-supplementary.xls
