# Supplementary material for: Transcriptomic and Meat Quality Differences in Longissimus Dorsi Muscle of Surgically Castrated Three-Year-Old Kazakh Horses
Source: Biology (Basel). 2026 Jun 18;15(12):959. doi: 10.3390/biology15120959 (PMC13296105; doi:10.3390/biology15120959)
Supplement: Supplementary file 1 [file biology-15-00959-s001.zip › biology-4368966-supplementary.xls]

Var1	Var2	cor	p_value
Ph0	MYO1B	-0.332028327386246	0.291700482872027
Ph24	MYO1B	0.0698204439740847	0.829288192709169
L*	MYO1B	0.367809689642226	0.239482056691935
a*	MYO1B	0.341490193892172	0.277313438390087
b*	MYO1B	0.391904339860554	0.207689456876679
CL(%)	MYO1B	0.674436491312445	0.0161455841662107
SF(N)	MYO1B	0.211886173746234	0.508540704171773
AMF	MYO1B	-0.829575756230195	0.000844093712496605
Ph0	MYL3	0.360166892755362	0.250134643927812
Ph24	MYL3	-0.0339605417772571	0.916553613654547
L*	MYL3	-0.24759777269547	0.437814383342282
a*	MYL3	-0.341419936338492	0.277418741156698
b*	MYL3	-0.370649133938019	0.235594072572811
CL(%)	MYL3	-0.697130089185079	0.011742707639079
SF(N)	MYL3	0.0576420484288975	0.858773076101335
AMF	MYL3	0.661800013853639	0.0190679032049937
Ph0	MYL2	0.498711523309591	0.0988613445340474
Ph24	MYL2	0.100804020481226	0.755258050424872
L*	MYL2	-0.354709434261209	0.257908390148114
a*	MYL2	-0.270291258845238	0.395509975975768
b*	MYL2	-0.271777253400284	0.392814874487252
CL(%)	MYL2	-0.584706132728742	0.0458467668487758
SF(N)	MYL2	-0.057294320374843	0.859617564352889
AMF	MYL2	0.807537710205975	0.00149052255896119
Ph0	MYO19	0.182865968335852	0.5694489063565
Ph24	MYO19	-0.224876220482778	0.482249765021217
L*	MYO19	-0.279062272800968	0.37973855315542
a*	MYO19	-0.0409509779818392	0.899447199613567
b*	MYO19	-0.142247776353891	0.659211201769708
CL(%)	MYO19	-0.146245958077679	0.650165672759212
SF(N)	MYO19	-0.345447527238049	0.271419108369937
AMF	MYO19	0.39736677603397	0.200859812781067
Ph0	KIF26A	-0.475837018696887	0.117900303533109
Ph24	KIF26A	-0.00100631297347069	0.997523530010633
L*	KIF26A	0.590872833579684	0.0430618024398121
a*	KIF26A	0.0909379021565696	0.778656809284237
b*	KIF26A	0.175303108712847	0.585785190899294
CL(%)	KIF26A	0.635939268792064	0.0262280565165055
SF(N)	KIF26A	0.221024161892472	0.489980529208172
AMF	KIF26A	-0.375136262041959	0.229526950136679
Ph0	KIF6	0.110620640023377	0.732162571412368
Ph24	KIF6	0.610599190727077	0.0349582155632622
L*	KIF6	0.14635906474163	0.649910401590615
a*	KIF6	0.397948121526852	0.200141171681372
b*	KIF6	0.352261963758202	0.261439775716952
CL(%)	KIF6	0.279121556301669	0.379633075364586
SF(N)	KIF6	0.724063678160504	0.00775169816537605
AMF	KIF6	-0.602113913604065	0.03829699352737
Ph0	MYH7	0.512576491962096	0.0883874655401661
Ph24	MYH7	0.152987311863155	0.635012168323417
L*	MYH7	-0.513311530870376	0.0878541085261204
a*	MYH7	-0.356287679384358	0.255646003648994
b*	MYH7	-0.361181094600426	0.248705319607053
CL(%)	MYH7	-0.665912093987397	0.0180776582247378
SF(N)	MYH7	-0.0960759280466806	0.766449011184371
AMF	MYH7	0.761568394903463	0.0040014653251499
Ph0	MYH7B	0.527450271372445	0.0780150048196526
Ph24	MYH7B	0.0742001256331972	0.818731961723126
L*	MYH7B	-0.399901766566206	0.197737701100271
a*	MYH7B	-0.100527295641182	0.755911865747517
b*	MYH7B	-0.0661280478543028	0.838208128214569
CL(%)	MYH7B	-0.299604026721076	0.344107159252235
SF(N)	MYH7B	-0.2543577898851	0.424990446826005
AMF	MYH7B	0.753179554303823	0.00468408334881174
Ph0	KIF7	-0.34169740961578	0.277002994508672
Ph24	KIF7	-0.182008177245445	0.57129255831085
L*	KIF7	0.661685849423481	0.0190959494221622
a*	KIF7	0.355143589916962	0.257284876767092
b*	KIF7	0.327863361867386	0.298164264692457
CL(%)	KIF7	0.722419358362784	0.0079610514630418
SF(N)	KIF7	0.538785571548899	0.0706918100293684
AMF	KIF7	-0.691019688348605	0.0128276556915486
Ph0	KIF4A	0.293686003608109	0.354182449321165
Ph24	KIF4A	-0.104930267912394	0.745526694358053
L*	KIF4A	-0.45323027478969	0.138944200237565
a*	KIF4A	-0.131437004416027	0.683877471324133
b*	KIF4A	-0.128403394167853	0.690851545899628
CL(%)	KIF4A	-0.354904500038105	0.257628137305454
SF(N)	KIF4A	-0.68859692109952	0.0132777358970171
AMF	KIF4A	0.561446226607072	0.0574969985028422
Ph0	CAPZA1	-0.47352591594913	0.119948654454112
Ph24	CAPZA1	-0.0733420184716024	0.820798113250486
L*	CAPZA1	0.521736380655687	0.0818957756973707
a*	CAPZA1	0.337152192616165	0.283858143031315
b*	CAPZA1	0.424444771289639	0.169056223565528
CL(%)	CAPZA1	0.538432784983893	0.0709123065485972
SF(N)	CAPZA1	0.208162387767688	0.516191649352431
AMF	CAPZA1	-0.760553300203493	0.00407978239678827
Ph0	MYO15A	0.355324983180442	0.257024629007243
Ph24	MYO15A	-0.0401627934672676	0.901374141531046
L*	MYO15A	-0.316301964608791	0.316523124902008
a*	MYO15A	-0.165577455092049	0.607056561437013
b*	MYO15A	-0.140539559494122	0.663088787365376
CL(%)	MYO15A	-0.182411739777137	0.570424883226074
SF(N)	MYO15A	-0.268689257844357	0.39842595699296
AMF	MYO15A	0.736541145461958	0.0062945419592922
Ph0	ACTR1B	0.31681292258457	0.315698886062119
Ph24	ACTR1B	-0.217392719800139	0.497319422802069
L*	ACTR1B	-0.205560977356762	0.521566104354057
a*	ACTR1B	-0.199212571809468	0.534782312526682
b*	ACTR1B	-0.259636434272733	0.415106745116434
CL(%)	ACTR1B	-0.327273304834801	0.299086442628365
SF(N)	ACTR1B	-0.366050119976984	0.241910339084704
AMF	ACTR1B	0.516630553711335	0.0854728784815036
Ph0	TNNT1	0.623867986009199	0.0301623255168587
Ph24	TNNT1	0.335685051901229	0.286091299251472
L*	TNNT1	-0.592074769059943	0.0425332840745307
a*	TNNT1	-0.109775995738886	0.734142043966476
b*	TNNT1	-0.128033579425454	0.691703249050375
CL(%)	TNNT1	-0.596922176706822	0.040448368238969
SF(N)	TNNT1	-0.0250448323795558	0.938417749576392
AMF	TNNT1	0.643933594811274	0.0238360809126906
Ph0	TNNI1	0.455282514977713	0.136940430778076
Ph24	TNNI1	-0.0777732736597033	0.810140040222429
L*	TNNI1	-0.322794563792658	0.306138102395133
a*	TNNI1	-0.321941102538554	0.307492260949808
b*	TNNI1	-0.289299178159818	0.361750688539228
CL(%)	TNNI1	-0.498157116006219	0.0992966475535237
SF(N)	TNNI1	-0.0918815975077871	0.776411087862581
AMF	TNNI1	0.506118623784556	0.0931677267380478
Ph0	MYH13	-0.139930995908583	0.664472044366808
Ph24	MYH13	-0.159977903149936	0.619433119956137
L*	MYH13	0.0506038661401139	0.875891266642405
a*	MYH13	0.425749561674338	0.167609461436563
b*	MYH13	0.509322781603769	0.0907747056030988
CL(%)	MYH13	-0.185157104041714	0.56453631559053
SF(N)	MYH13	-0.343759353670589	0.27392470463023
AMF	MYH13	0.146404798610532	0.649807194329584
Ph0	TP53	0.716471035264137	0.00875387595136542
Ph24	TP53	0.720237256339705	0.00824537303824072
L*	TP53	-0.0678069828810203	0.834149998528351
a*	TP53	0.387568987292316	0.213209270599917
b*	TP53	0.465678107276663	0.127078225361726
CL(%)	TP53	0.0348530528409269	0.914367582534099
SF(N)	TP53	0.394423701785859	0.204522183575265
AMF	TP53	-0.139295655433367	0.665917190723388
Ph0	TPM3	0.676939823176891	0.0156082434006463
Ph24	TPM3	0.382164898167377	0.220213038780102
L*	TPM3	-0.311862003210073	0.323735152437935
a*	TPM3	-0.0223663961514566	0.944994394078119
b*	TPM3	-0.0553823962630955	0.864263231855138
CL(%)	TPM3	-0.718637952157174	0.00845852992006792
SF(N)	TPM3	0.274517959676233	0.387868780064013
AMF	TPM3	0.593758132016256	0.0418008205960029
Ph0	MYH8	-0.158894745922695	0.62183782614931
Ph24	MYH8	-0.0853673688635819	0.791944236712662
L*	MYH8	0.0220029525606777	0.945887046525677
a*	MYH8	-0.0233430355252697	0.942595964096755
b*	MYH8	-0.11975393832973	0.710855997041204
CL(%)	MYH8	-0.60034031276069	0.0390225519873697
SF(N)	MYH8	-0.0663164910041896	0.837752462890935
AMF	MYH8	0.1865804257976	0.561493135716945
Ph0	MECR	-0.300269432675884	0.342984041561608
Ph24	MECR	-0.365494181329104	0.242680571321065
L*	MECR	-0.193120590922762	0.547596343234913
a*	MECR	0.107856086745828	0.738646975235385
b*	MECR	-0.0337488473125378	0.917072196192167
CL(%)	MECR	-0.357101500390055	0.254483948729896
SF(N)	MECR	-0.33469475451381	0.287604263841374
AMF	MECR	0.365545725827038	0.242609097504214
Ph0	ACSL5	-0.00614420545502596	0.984880255453029
Ph24	ACSL5	0.344739922553143	0.272467728188899
L*	ACSL5	-0.0976093956859173	0.762814835892124
a*	ACSL5	0.085828385776198	0.790842590218784
b*	ACSL5	0.159983523585433	0.619420650983966
CL(%)	ACSL5	0.173188305980814	0.590385734909708
SF(N)	ACSL5	0.00836976796410746	0.979404447916604
AMF	ACSL5	-0.409302355143031	0.186421495941424
